# Supplementary material for: Integrating 16S rRNA Sequencing and LC–MS-Based Metabolomics to Evaluate the Effects of Live Yeast on Rumen Function in Beef Cattle
Source: Animals (Basel). 2019 Jan 19;9(1):28. doi: 10.3390/ani9010028 (PMC6356510; doi:10.3390/ani9010028)
Supplement: Supplementary file 1 [file animals-09-00028-s001.zip]

Archive with 2 entries (2 files):
- animals-408936-Supplementary Figures S1-S4.docx
- Supplementary Tables S1-S3.xlsx
