# Supplementary material for: Integrating 16S rRNA Sequencing and LC–MS-Based Metabolomics to Evaluate the Effects of Live Yeast on Rumen Function in Beef Cattle
Source: Animals (Basel). 2019 Jan 19;9(1):28. doi: 10.3390/ani9010028 (PMC6356510; doi:10.3390/ani9010028)
Supplement: Supplementary file 1 [file animals-09-00028-s001.zip › Supplementary Tables S1-S3.xlsx]

## Sheet: Table S1
Treatment effects on the relative abundance of bacterial genera; CON (control) = no yeast treatment; YEA = 15 g/d of live yeast product (PMI Nutritive Additives, Arden Hills, MN, USA).
Genus	Mean(CON)	Std.err(CON)	Mean(YEA)	Std.err(YEA)	P-value
Proteiniclasticum	0.000912	0.000536	0	0	0.000999
Serratia	0.000839	0.000487	0	0	0.000999
Morganella	0.000831	0.000573	0	0	0.000999
Tyzzerella	0.00072	0.000497	0	0	0.000999
Clostridium_sensu_stricto_7	0.000456	0.000424	0	0	0.000999
[Eubacterium]_nodatum_group	0.00036	8.1e-05	0.00117	0.000253	0.000999
Salmonella	0.000304	0.000162	0	0	0.000999
[Eubacterium]_brachy_group	0.000283	5.48e-05	0.000706	8.89e-05	0.000999
Arcticibacter	0.000219	0.000129	0	0	0.000999
Mobilitalea	0.000177	8.29e-05	0	0	0.000999
[Eubacterium]_hallii_group	4.33e-05	8.19e-06	0.000217	3.18e-05	0.000999
Sharpea	0.000106	2.11e-05	0.000654	0.000185	0.002
uncultured_bacterium_f_Rhodospirillaceae	8.29e-05	1.89e-05	0.000217	3.58e-05	0.003
Ruminococcaceae_NK4A214_group	0.0327	0.00314	0.0499	0.00387	0.004
uncultured_bacterium_f_Bacteroidales_BS11_gut_group	0.0111	0.00207	0.0236	0.00267	0.004
Ruminococcaceae_UCG-010	0.00671	0.000445	0.01	0.000746	0.004
uncultured_bacterium_o_NB1-n	4.2e-05	1.65e-05	0.000311	0.000105	0.005
Mogibacterium	0.000251	6.19e-05	0.000697	0.000131	0.00599
Desulfovibrio	0.000954	0.00013	0.000473	6.76e-05	0.00699
Chryseobacterium	2.33e-05	1.47e-05	0.00134	0.000748	0.00799
Anaerovorax	0.00442	0.000423	0.0072	0.000804	0.00899
Anaerosporobacter	0.000727	0.000333	8.24e-06	8.24e-06	0.00899
Clostridium_sensu_stricto_16	0.000551	0.000352	2.93e-06	2.93e-06	0.00899
uncultured_bacterium_f_Peptococcaceae	0.000222	5.13e-05	0.000512	8.4e-05	0.00999
Lachnoclostridium	0.00218	0.000896	0.000119	9.42e-05	0.012
Lachnoclostridium_5	0.00354	0.00143	0.000159	6.19e-05	0.016
Planomicrobium	0.0022	0.00127	4.75e-05	3.45e-05	0.016
Lachnospiraceae_UCG-008	0.00103	0.000156	0.00206	0.000349	0.016
Solibacillus	0.0488	0.0261	0.0016	0.000611	0.019
Clostridium_sensu_stricto_3	0.000167	6.22e-05	1.41e-05	1.11e-05	0.019
Candidatus_Saccharimonas	0.0335	0.00632	0.0581	0.00719	0.02
Ruminococcaceae_UCG-005	0.0021	0.000247	0.00305	0.000259	0.021
Bacillus	0.00221	0.00091	1.71e-05	8.11e-06	0.022
Psychrobacillus	0.00267	0.00196	0.000189	0.000104	0.023
Peptoclostridium	0.000497	0.000304	3.02e-06	3.02e-06	0.026
Timonella	0.000275	0.00015	1.18e-05	6.28e-06	0.031
Ruminococcus_2	0.0153	0.00353	0.0376	0.00904	0.032
Christensenellaceae_R-7_group	0.048	0.00584	0.0729	0.00949	0.036
uncultured_bacterium_f_Erysipelotrichaceae	0.000795	0.000185	0.00167	0.000315	0.036
uncultured_bacterium_f_Christensenellaceae	0.000659	0.000136	0.00141	0.000281	0.037
Defluviitaleaceae_UCG-011	0.00056	0.000106	0.00089	8.8e-05	0.039
Sanguibacter	0.00145	0.00082	2.11e-05	1.48e-05	0.043
Paenibacillus	0.000405	0.000178	2.09e-05	1.39e-05	0.046
[Anaerorhabdus]_furcosa_group	0.000802	0.000167	0.00123	0.000126	0.05

## Sheet: Table S2
List of identified metabolites
Metabolite name	Adduct ion name	Formula	Ontology
(1aS,2Z,4E,14R,15aS)-8-Chloro-9,11-dihydroxy-14-methyl-1a,14,15,15a-tetrahydro-6H-oxireno[e][2]benzoxacyclotetradecine-6,12(7H)-dione	[M-H]-	C18H17ClO6	Hydroxybenzoic acid derivatives
(1S,2S,3aR,4S,5S,6E,9R,11R,12E,13aS)-4,9,11-Triacetoxy-3a-hydroxy-2,5,8,8,12-pentamethyl-2,3,3a,4,5,8,9,10,11,13a-decahydro-1H-cyclopenta[12]annulen-1-yl benzoate	[M+H]+	C33H44O9	Jatrophane and cyclojatrophane diterpenoids
(1S,8R,16S,17R)-11,12-Dimethoxy-5,15-diazahexacyclo[13.4.2.0~1,16~.0~5,16~.0~8,17~.0~9,14~]henicosa-2,9,11,13-tetraen-21-one	[M+H]+	C21H24N2O3	Aminoquinolines and derivatives
(2E)-3-[(3aS,4S,5R,7aS)-7a-Hydroxy-5-isopropyl-3-oxooctahydro-2-benzofuran-4-yl]-2-(hydroxymethyl)acrylic acid	[M+H]+	C15H22O6	Terpene lactones
(2E,4E)-N-(2-methylpropyl)-6-thiophen-2-ylhexa-2,4-dienamide	[M+H]+	C14H19NOS	N-acyl amines
(2E,6E,10E)-13-[(2R)-6-Hydroxy-2,8-dimethyl-3,4-dihydro-2H-chromen-2-yl]-2,6,10-trimethyl-2,6,10-tridecatrienoic acid	[M+H]+	C27H38O4	Tocotrienols
(2-oxo-2,3-dihydro-1H-indol-3-yl)acetic acid	[M+H]+	C10H9NO3	Indolyl carboxylic acids and derivatives
(2R)-2-[(2R,5S)-5-[(2S)-2-hydroxybutyl]oxolan-2-yl]propanoic acid	[M+H]+	C11H20O4	Tetrahydrofurans
(2S)-2-[2-(1,3-benzodioxol-5-yl)ethyl]-4-methoxy-2,3-dihydropyran-6-one	[M+H]+	C15H16O5	Kavalactones
(2S)-2-phenyl-7-[(2S,3R,4S,5S,6R)-3,4,5-trihydroxy-6-(hydroxymethyl)oxan-2-yl]oxy-2,3-dihydrochromen-4-one	[M-H]-	C21H22O8	Flavonoid-7-O-glycosides
(2S,3R,5R,10R,13R,14S,17S)-2,3,14-trihydroxy-10,13-dimethyl-17-[(2R,3R)-2,3,6-trihydroxy-6-methylheptan-2-yl]-2,3,4,5,9,11,12,15,16,17-decahydro-1H-cyclopenta[a]phenanthren-6-one	[M+H]+	C27H44O7	Hydroxy bile acids, alcohols and derivatives
(2S,3S)-3-decyl-2-hydroxy-2-(3-methoxy-3-oxopropyl)butanedioic acid	[M+H]+	C18H32O7	Tricarboxylic acids and derivatives
(2S,3S,4aS)-2,3,7-Trihydroxy-9-methoxy-4a-methyl-2,3,4,4a-tetrahydro-6H-benzo[c]chromen-6-one	[M-H]-	C15H16O6	2-benzopyrans
(3E,5R,6E,8S,9E,13S,14R)-5-Hydroxy-8-methoxy-5,9,13,14-tetramethyloxacyclotetradeca-3,6,9-trien-2-one	[M+H]+	C18H28O4	Macrolides and analogues
(3R)-4,4-Dimethyl-2-oxotetrahydro-3-furanyl beta-D-glucopyranoside	[M+H]+	C12H20O8	Fatty acyl glycosides of mono- and disaccharides
(3R,3'R,3a'R,5S,6a'S,8'R,10'R,10a'R)-5-(3-Furyl)-3',10'-dihydroxy-8'-methyldecahydro-8'H-spiro[furan-3,7'-naphtho[1,8a-c]furan]-2-one	[M+H]+	C20H26O6	Diterpene lactones
(3S,3aS,5aR,9R,9aS,9bS)-9-Hydroxy-3,5a,9-trimethyl-3a,5,5a,9,9a,9b-hexahydronaphtho[1,2-b]furan-2,6(3H,4H)-dione	[M+H]+	C15H20O4	Eudesmanolides, secoeudesmanolides, and derivatives
(4beta,5beta,6beta,22R)-4,27-Dihydroxy-5,6:22,26-diepoxyergosta-2,24-diene-1,26-dione	[M+H]+	C28H38O6	Withanolides and derivatives
(4E)-7-Acetoxy-6-hydroxy-2-methyl-10-oxo-3,6,7,8,9,10-hexahydro-2H-oxecin-3-yl (2E)-2-butenoate	[M+H]+	C16H22O7	NA
(5E)-2-heptyl-3,4,7-trihydroxy-2,3,4,7,8,9-hexahydrooxecin-10-one	[M+H]+	C16H28O5	NA
(5H)-Furanone, 4-phenyl-3-(phenylmethyl)-	[M+H]+	C17H14O2	NA
(5R)-3-({(1S,2R,4aS,6R,8aR)-1,6-Dimethyl-2-[(1E)-1-propen-1-yl]-1,2,4a,5,6,7,8,8a-octahydro-1-naphthalenyl}carbonyl)-4-hydroxy-5-(hydroxymethyl)-1-methyl-1,5-dihydro-2H-pyrrol-2-one	[M+H]+	C22H31NO4	Pyrrolines
(5R)-5-hydroxy-1-(4-hydroxy-3-methoxyphenyl)tetradecan-3-one	[M+H]+	C21H34O4	Gingerols
(5R,9aS,9bS)-9b-Hydroxy-6,6,9a-trimethyl-1-oxo-1,3,5,5a,6,7,8,9,9a,9b-decahydronaphtho[1,2-c]furan-5-yl (2E,4E)-6,7-dihydroxy-2,4-octadienoate	[M-H]-	C23H32O7	Naphthofurans
(5xi,8alpha,9xi,10alpha)-14-Acetoxy-15-{[(2Z)-2-methyl-2-butenoyl]oxy}kaur-16-en-18-oic acid	[M+H]+	C27H38O6	NA
methyl β-D-Glucopyranoside	[M-H]-	C7H14O6	O-glycosyl compounds
(6beta)-11,12-Dihydroxy-7,14-dimethoxy-6,20-epoxyabieta-8,11,13-trien-20-one	[M+H]+	C22H30O6	Diterpene lactones
(E)-1,7-bis(3,4-dihydroxyphenyl)hept-4-en-3-one	[M+H]+	C19H20O5	Linear diarylheptanoids
(E)-3-(acetyloxymethyl)-5-(2-formyl-4-hydroxy-5,5,8a-trimethyl-1,4,4a,6,7,8-hexahydronaphthalen-1-yl)pent-2-enoic acid	[M+H]+	C22H32O6	Diterpenoids
(Z)-5-[(1S,2R,4aR,8aR)-5-(hydroxymethyl)-1,2,4a-trimethyl-2,3,4,7,8,8a-hexahydronaphthalen-1-yl]-3-(hydroxymethyl)pent-2-enoic acid	[M-H]-	C20H32O4	Colensane and clerodane diterpenoids
[(2S,3S,4R,5R,6R)-5-acetyloxy-3-hydroxy-2-methyl-6-[[(2R,3S,4S,5R,6S)-3,4,5-trihydroxy-6-[5-hydroxy-6-methoxy-2-(4-methoxyphenyl)-4-oxochromen-7-yl]oxyoxan-2-yl]methoxy]oxan-4-yl] acetate	[M+H]+	C33H38O17	NA
[1,1,4a-trimethyl-6-methylidene-5-[(2-oxochromen-7-yl)oxymethyl]-3,4,5,7,8,8a-hexahydro-2H-naphthalen-2-yl] acetate	[M+H]+	C26H32O5	Coumarins and derivatives
[3,4-dihydroxy-5-[[3,4,5-trihydroxy-6-[4-(hydroxymethyl)-2,6-dimethoxyphenoxy]oxan-2-yl]methoxy]oxolan-3-yl]methyl 4-hydroxy-3,5-dimethoxybenzoate	[M-H]-	C29H38O17	NA
[4-[3,4,5-trihydroxy-6-(hydroxymethyl)oxan-2-yl]oxyphenyl]methyl 2,3-dihydroxy-2-[(4-hydroxyphenyl)methyl]butanoate	[M-H]-	C24H30O11	NA
[6-hydroxy-1,1,4a,6-tetramethyl-5-[(2-oxochromen-7-yl)oxymethyl]-3,4,5,7,8,8a-hexahydro-2H-naphthalen-2-yl] acetate	[M+H]+	C26H34O6	Coumarins and derivatives
1(4H)-Naphthalenone, 4a,5,6,7,8,8a-hexahydro-4-hydroxy-4-(hydroxymethyl)-3,4a,8,8-tetramethyl-, (4R,4aS,8aS)-	[M+H]+	C15H24O3	Cyclohexenones
1,3,7-Trimethyluric acid	[M-H]-	C8H10N4O3	Xanthines
1,4-Cyclohexanedicarboxylic acid	[M-H]-	C8H12O4	Dicarboxylic acids and derivatives
1,5-(Epoxymethano)cyclopenta[c]pyran-3-carboxamide, 1,4a,5,7a-tetrahydro-8-oxo-	[M+H]+	C10H9NO4	Delta valerolactones
1,8-Azulenediol, 1,2,3,3a,4,7,8,8a-octahydro-3a,6-dimethyl-1-(1-methylethyl)-, (1R,3aR,8S,8aS)-	[M+H]+	C15H26O2	Sesquiterpenoids
12'-Apoastaxanthinal	[M+H]+	C25H32O3	Diterpenoids
12-Oxopimara-9(11),15-dien-18-oic acid	[M+H]+	C20H28O3	NA
17ALPHA-HYDROXYPROGESTERONE CAPROATE630-56-8	[M+H]+	C27H40O4	Gluco/mineralocorticoids, progestogins and derivatives
1-Aminocyclopropane-1-carboxylic acid	[M-H]-	C4H7NO2	Alpha amino acids
1H-Indole-3-propanoic acid, alpha-hydroxy-beta-methyl-	[M+H]+	C12H13NO3	3-alkylindoles
1-Methylpseudouridine	[M+H]+	C10H14N2O6	Nucleoside and nucleotide analogues
1-Naphthalenecarboxylic acid, 8-(benzoyloxy)decahydro-7-hydroxy-5-[(3Z)-5-hydroxy-3-methyl-3-penten-1-yl]-1,4a-dimethyl-6-methylene-	[M+H]+	C27H36O6	NA
1-Naphthalenecarboxylic acid, decahydro-5-[(3E)-5-methoxy-3-methyl-5-oxo-3-penten-1-yl]-1,4a-dimethyl-6-methylene-, (1S,4aR,5S)-	[M+H]+	C21H32O4	Diterpenoids
2-(1,2-dihydroxy-2-phenylethyl)-3-hydroxy-2,3-dihydropyran-6-one	[M+H]+	C13H14O5	Dihydropyranones
2-(1,5-dihydroxy-3,4-dioxonaphthalen-2-yl)-3-methoxy-5-methylbenzoic acid	[M-H]-	C19H14O7	NA
2-(3-(8-hydroxyoctyl)phenoxy)-2-methylpropanoic acid	[M-H]-	C18H28O4	Phenoxyacetic acid derivatives
2-(3,4-dimethoxyphenoxy)-6-[(3,4,5-trihydroxyoxan-2-yl)oxymethyl]oxane-3,4,5-triol	[M-H]-	C19H28O12	Phenolic glycosides
2-(3,4-dimethoxyphenyl)-5,7-dihydroxy-3,6-dimethoxy-4H-chromen-4-one	[M-H]-	C19H18O8	6-O-methylated flavonoids
2(5H)-Furanone	[M-H]-	C20H28O5	NA
2(5H)-Furanone, 4-(2-hydroxy-4-methoxyphenyl)-5-[(4-hydroxyphenyl)methyl]-	[M+H]+	C18H16O5	NA
2-(6-hydroxy-6-methylheptyl)-2H-furan-5-one	[M+H]+	C12H20O3	Butenolides
(5S)-5-(7-Hydroxy-6-methyloctyl)-2(5H)-furanon	[M+H]+	C13H22O3	Fatty alcohols
methoxybenzoic acid	[M-H]-	C16H24O4	O-methoxybenzoic acids and derivatives
2-(beta-D-Glucopyranosyloxy)benzyl 1,6-dihydroxy-2-cyclohexene-1-carboxylate	[M+H]+	C20H26O10	NA
2,4-diaminobenzenesulfonic acid	[M-H]-	C6H8N2O3S	NA
2,4-dihydroxy-6-(hydroxymethyl)-3-[(2E,6E)-3,7,11-trimethyldodeca-2,6,10-trienyl]benzaldehyde	[M+H]+	C23H32O4	NA
2,4-dihydroxy-6-methyl-3-[(2E,4E)-3-methyl-5-[(1R,2R,6R)-1,2,6-trimethyl-3-oxocyclohexyl]penta-2,4-dienyl]benzaldehyde	[M+H]+	C23H30O4	Hydroxybenzaldehydes
2,5-Piperazinedione, 3-[[1-(1,1-dimethyl-2-propen-1-yl)-1H-indol-3-yl]methyl]-6-[[2-(1,1-dimethyl-2-propen-1-yl)-1H-indol-3-yl]methyl]-, (3S,6S)_120157	[M+H]+	C32H36N4O2	N-alkylindoles
2,8-Quinolinediol	[M-H]-	C9H7NO2	Quinolones and derivatives
2-[(1E,3E)-1,3-Hexadien-1-yl]-5-(3-hydroxy-2-methoxypropyl)-2-methyl-3(2H)-furanone	[M+H]+	C15H22O4	NA
2-[(2R,4aS,7R)-7-Hydroxy-4a-methyl-8-methylenedecahydro-2-naphthalenyl]acrylic acid	[M+H]+	C15H22O3	Eudesmane, isoeudesmane or cycloeudesmane sesquiterpenoids
2-[(4aS,7R,8R)-7,8-Dihydroxy-4a,8-dimethyldecahydro-2-naphthalenyl]acrylic acid	[M+H]+	C15H24O4	Eudesmane, isoeudesmane or cycloeudesmane sesquiterpenoids
2-[5-(2-hydroxypropyl)oxolan-2-yl]propanoic acid	[M+H]+	C10H18O4	Oxolanes
2-acetoxy-6-pentadecylbenzoic acid	[M-H]-	C24H38O4	Acylsalicylic acids
2-alpha-Mannobiose	[M+H]+	C12H22O11	O-glycosyl compounds
2-Aminophenol	[M+H]+	C6H7NO	Aniline and substituted anilines
2H-Oxireno[1,10a]phenanthro[3,2-b]furan-10(11bH)-one, 5,7-bis(acetyloxy)-3,3a,4,5,6,7,7a,7b,8,8a-decahydro-4,4,7a,11-tetramethyl-, (1aS,3aR,5S,7S,7aR,7bS,8aR,11bR)-	[M-H2O+H]+	C24H32O7	Naphthofurans
2-hydroxy-1-phenyl-5,6,7,8-tetrahydropyrrolizin-3-one	[M+H]+	C13H13NO2	Pyrrolizines
2-Hydroxy-4-methylpentanoic acid	[M-H]-	C6H12O3	Hydroxy fatty acids
2-hydroxy-6-[2-hydroxy-6-(hydroxymethyl)-4-methoxyphenoxy]-4-methylbenzoic acid	[M-H]-	C16H16O7	Diphenylethers
2-Hydroxyanthraquinone	[M-H]-	C14H8O3	Hydroxyanthraquinones
2-Hydroxyphenylacetic acid	[M-H]-	C8H8O3	2(hydroxyphenyl)acetic acids
2-Hydroxyquinoline	[M-H]-	C9H7NO	Hydroquinolones
2-Methoxy-4-vinylphenol	[M-H]-	C9H10O2	Methoxyphenols
2-Methyl-naphtho[1,2,3-de]quinolin-8-one	[M+H]+	C17H11NO	Anthracenes
2'-O-Methylcytidine	[M-H]-	C10H15N3O5	Pyrimidine nucleosides
2-Propenoic acid, 3-[(1R,4S,7R,7aR)-1-(acetyloxy)-2,4,5,6,7,7a-hexahydro-3,7-dimethyl-1H-inden-4-yl]-2-methyl-, (2E)-	[M+H]+	C17H24O4	Sesquiterpenoids
2-QUINOLINECARBOXYLIC ACID	[M+H]+	C10H7NO2	Quinoline carboxylic acids
2-Thiocytidine	[M-H]-	C9H13N3O4S	Pyrimidine nucleosides
3-(12-Hydroxy-5,9-dimethyl-4-oxo-8-oxatetracyclo[7.2.1.1~7,10~.0~1,6~]tridec-2-en-5-yl)propanoic acid	[M+H]+	C17H22O5	Oxepanes
3-(2,4-dihydroxyphenyl)-7-hydroxy-6,8-bis(3-methylbut-2-enyl)-2,3-dihydrochromen-4-one	[M+H]+	C25H28O5	8-prenylated isoflavanones
3-(2,5-dihydroxy-6-methyl-3-propan-2-ylphenyl)-2-methyl-5-propan-2-ylbenzene-1,4-diol	[M-H]-	C20H26O4	NA
1(3H)-Isobenzofuranone	[M+H]+	C15H12O5	NA
3-(2-Hydroxyphenyl)propanoic acid	[M-H]-	C9H10O3	Phenylpropanoic acids
3-(3,4,5-trimethoxyphenyl)propanoic acid	[M+H]+	C12H16O5	Phenylpropanoic acids
3-(3,4-dihydroxy-2,2-dimethyl-1-oxo-3aH-imidazo[1,2-a]indol-4-yl)-2-(4-oxoquinazolin-3-yl)propanoic acid	[M-H]-	C23H22N4O6	NA
3-(3-Hydroxyphenyl)propionic acid	[M-H]-	C9H10O3	Phenylpropanoic acids
3-(8-hydroxyoctyl)phenol	[M-H]-	C14H22O2	Fatty alcohols
3,4,7-Trihydroxy-7-methyl-2-[(1E)-1-propen-1-yl]-2,3,4,7-tetrahydro-5H-furo[3,4-b]pyran-5-one	[M+H]+	C11H14O6	Butenolides
3,4-Dihydroxybenzoic acid	[M-H]-	C7H6O4	Hydroxybenzoic acid derivatives
3,4-DIMETHOXYDALBERGIONE	[M+H]+	C17H16O4	Ubiquinones
3,5-Dicaffeoylquininic acid	[M-H]-	C25H24O12	Quinic acids and derivatives
3,5-Dihydroxyphenylglycine	[M+H]+	C8H9NO4	NA
3,9-dihydroxy-1,4,7,10-tetramethylbenzo[b][1,4]benzodioxepin-6-one	[M+H]+	C17H16O5	NA
3-[(11,13-Dihydroxy-4-methyl-2,10-dioxo-1,4,5,6,7,8,9,10-octahydro-2H-3-benzoxacyclododecin-8-yl)sulfanyl]-2-hydroxypropanoic acid	[M+H]+	C19H24O8S	Macrolides and analogues
3_4_didhydroxypregna5_17_diene10_2carbolactone	[M+H]+	C21H28O4	Steroid lactones
3a,8-dihydroxy-3,5a,9-trimethyl-4,5,6,7,8,9b-hexahydro-3H-benzo[g][1]benzofuran-2-one	[M+NH4]+	C15H22O4	Eudesmanolides, secoeudesmanolides, and derivatives
3a-Hydroxy-3,5a,9-trimethyl-3a,4,5,5a,6,7,8,9b-octahydronaphtho[1,2-b]furan-2(3H)-one	[M-H2O+H]+	C15H22O3	Eudesmanolides, secoeudesmanolides, and derivatives
3-Amino-3-(4-hydroxyphenyl)propionic acid	[M-H]-	C9H11NO3	Beta amino acids and derivatives
3-Chlorotyrosine	[M-H]-	C9H10ClNO3	Tyrosine and derivatives
3'-CMP	[M-H]-	C9H14N3O8P	Ribonucleoside 3'-phosphates
3-Cycloheptene-1-acetic acid, 5-methyl-alpha-methylene-4-(3-oxobutyl)-, (1R,5S)-	[M+H]+	C15H22O3	Sesquiterpenoids
3-FORMYLINDOLE	[M+H]+	C9H7NO	Indoles
3-Hydroxyanthranilic acid	[M-H]-	C7H7NO3	Hydroxybenzoic acid derivatives
3-Hydroxypyridine	[M+H]+	C5H5NO	Hydroxypyridines
3-Hydroxypyridine	[M-H]-	C5H5NO	Hydroxypyridines
3-Indoleacetic acid	[M+H]+	C10H9NO2	Indole-3-acetic acid derivatives
3-Indolepropionic acid	[M+H]+	C11H11NO2	Indolyl carboxylic acids and derivatives
3-Iodopropynyl butylcarbamate	[M+H]+	C8H12INO2	NA
3-Methyladipic acid	[M-H]-	C7H12O4	Medium-chain fatty acids
3-propan-2-yl-2,3,6,7,8,8a-hexahydropyrrolo[1,2-a]pyrazine-1,4-dione	[M+H]+	C10H16N2O2	Alpha amino acids and derivatives
3-Pyridinecarboxylic acid, 1,4-dihydro-6-(hydroxyphenylmethyl)-1-[2-[(3-methyl-1-oxobutyl)amino]ethyl]-4-oxo-	[M-H]-	C20H24N2O5	NA
3-SULFINO-L-ALANINE	[M-H]-	C3H7NO4S	L-alpha-amino acids
4-(phenylthio)isoquinoline	[M+H]+	C15H11NS	Diarylthioethers
4,5-dihydroxy-9,10-dioxo-3-propylanthracene-2-carboxylic acid	[M-H]-	C18H14O6	NA
4,7-dihydroxy-4-(hydroxymethyl)-3,4a,8,8-tetramethyl-5,6,7,8a-tetrahydronaphthalen-1-one	[M+H]+	C15H24O4	Cyclohexenones
4-[4-(1,3-benzodioxol-5-yl)-2,3-dimethylbutyl]-2-methoxyphenol	[M+H]+	C20H24O4	Dibenzylbutane lignans
4-[4-(3,4-dihydroxyphenyl)-2,3-dimethylbutyl]benzene-1,2-diol	[M+H]+	C18H22O4	Dibenzylbutane lignans
4-[5-(1,2-dihydroxypropan-2-yl)-2-methyloxolan-2-yl]benzoic acid	[M+H]+	C15H20O5	NA
4-Acetamidophenol	[M+H]+	C8H9NO2	1-hydroxy-2-unsubstituted benzenoids
4-Bromophenol	[M-H]-	C6H5BrO	P-bromophenols
4-Guanidinobutyric acid	[M+H]+	C5H11N3O2	Gamma amino acids and derivatives
4-HYDROXY-2-QUINOLINECARBOXYLIC ACID	[M-H]-	C10H7NO3	Quinoline carboxylic acids
4-Hydroxyquinoline	[M-H]-	C9H7NO	Hydroquinolones
4-methoxy-3-methylsulfanyl-2-(nitrosomethylidene)-6-pyridin-2-yl-1H-pyridine	[M+H]+	C13H13N3O2S	NA
3-methylpentanoic acid	[M+H]+	C20H32O3	Colensane and clerodane diterpenoids
2,3-Naphthalenediol	[M-H]-	C18H20O4	NA
5,7-dihydroxy-2-(2-methylpropyl)-8-[(2S,3R,4R,5S,6R)-3,4,5-trihydroxy-6-(hydroxymethyl)oxan-2-yl]chromen-4-one	[M-H]-	C19H24O9	Phenolic glycosides
5,7-dihydroxy-2-(3-hydroxy-4,5-dimethoxyphenyl)-3,6-dimethoxy-4H-chromen-4-one	[M-H]-	C19H18O9	6-O-methylated flavonoids
5-[(1S,2R,4aR)-1,2,4a,5-tetramethyl-7-oxo-3,4,8,8a-tetrahydro-2H-naphthalen-1-yl]-3-methylpentanoic acid	[M+H]+	C20H32O3	Colensane and clerodane diterpenoids
5-butyl-4-hydroxy-3-methyl-6-(3-methylbut-2-enyl)-1H-pyridin-2-one	[M+H]+	C15H23NO2	NA
5-hydroxy-1,7-bis(4-hydroxyphenyl)heptan-3-one	[M+H]+	C19H22O4	Curcuminoids
5-hydroxy-2-(4-methoxyphenyl)-7-[(2S,3R,4S,5S,6R)-3,4,5-trihydroxy-6-[[(2R,3R,4R,5R,6S)-3,4,5-trihydroxy-6-methyloxan-2-yl]oxymethyl]oxan-2-yl]oxy-2,3-dihydrochromen-4-one	[M-H]-	C28H34O14	Flavonoid-7-O-glycosides
4-Cyclohexene-1,3-dione	[M-H]-	C25H34O7	NA
5-Hydroxyindole-3-acetic acid	[M+H]+	C10H9NO3	Indole-3-acetic acid derivatives
5-Hydroxymethylcytidine	[M-H]-	C10H15N3O6	NA
5-Methoxy-3-indoleacetic acid	[M-H]-	C11H11NO3	Indole-3-acetic acid derivatives
5-methoxy-8,8-dimethyl-2-phenylpyrano[2,3-h]chromen-4-one	[M+H]+	C21H18O4	Pyranoflavonoids
5'-Methylthioadenosine	[M+H]+	C11H15N5O3S	5'-deoxy-5'-thionucleosides
5-O-Caffeoylquinic acid methyl ester	[M-H]-	C17H20O9	Quinic acids and derivatives
6-(2,3-dihydroxy-3-methylbutyl)-7-methoxy-3-(2-methylbut-3-en-2-yl)chromen-2-one	[M+H]+	C20H26O5	Coumarins and derivatives
2-methylcyclohexanone	[M+H]+	C17H26O4	NA
6H-2-Benzopyran-6-one, 1,7,8,8a-tetrahydro-7,8-dihydroxy-3,5,7-trimethyl-, (7S,8S,8aS)-	[M+H]+	C12H16O4	Azaphilones
6-Hydroxycaproic acid	[M+H]+	C6H12O3	Medium-chain hydroxy acids and derivatives
6-Hydroxynicotinic acid	[M-H]-	C6H5NO3	Pyridinecarboxylic acids
1-benzopyrans	[M-H]-	C16H14O6	1-benzopyrans
7alpha-Voacangine hydroxyindolenine	[M+H]+	C22H28N2O4	Alkaloids
7b,9-Dihydroxy-3-(hydroxymethyl)-1,1,6,8-tetramethyl-5-oxo-1,1a,1b,4,4a,5,7a,7b,8,9-decahydro-9aH-cyclopropa[3,4]benzo[1,2-e]azulen-9a-yl acetate	[M+ACN+H]+	C22H30O6	Tigliane and ingenane diterpenoids
7-hydroxy-3-(2-methylbut-3-en-2-yl)-6-(3-methylbut-2-enyl)chromen-2-one	[M+H]+	C19H22O3	7-hydroxycoumarins
7-hydroxy-3-(4-methoxyphenyl)chromen-4-one	[M+H]+	C16H12O4	4'-O-methylisoflavones
8-Oxo-2-deoxyadenosine	[M-H]-	C10H13N5O4	Purine 2'-deoxyribonucleosides
9,12,15-Octadecatrienoic acid, 3-(hexopyranosyloxy)-2-hydroxypropyl ester, (9Z,12Z,15Z)-	[M-H]-	C27H46O9	Glycosylmonoacylglycerols
9-[[3-methyl-3-[(4-methyl-5-oxo-2H-furan-2-yl)methyl]oxiran-2-yl]methoxy]furo[3,2-g]chromen-7-one	[M+H]+	C21H18O7	NA
Abscisic acid	[M-H]-	C15H20O4	Abscisic acids and derivatives
Acetominophen	[M-H]-	C8H9NO2	1-hydroxy-2-unsubstituted benzenoids
Acetylleucine (isomer of 165)	[M-H]-	C8H15NO3	Amino acids
Adenine	[M+H]+	C5H5N5	6-aminopurines
Adenosine 3'-monophosphate	[M-H]-	C10H14N5O7P	Ribonucleoside 3'-phosphates
Alanine	[M+H]+	C3H7NO2	Alanine and derivatives
Ala-Val	[M+H]+	C8H16N2O3	Dipeptides
alpha-Galactosamine-1-phosphate	[M+H]+	C6H14NO8P	Monosaccharide phosphates
Amfenac	[M+H]+	C15H13NO3	Benzophenones
Amino-nitro-toluene	[M+H]+	C7H8N2O2	Others
Arachidic acid	[M-H]-	C20H40O2	Long-chain fatty acids
Arginine	[M+H]+	C6H14N4O2	L-alpha-amino acids
Aspartic acid	[M+H]+	C4H7NO4	Aspartic acid and derivatives
Asp-Glu	[M+H]+	C9H14N2O7	Dipeptides
Azuleno[4,5-b]furan-2(3H)-one, decahydro-3,6,9-tris(methylene)-, (3aS,6aR,9aR,9bS)-	[M+H]+	C15H18O2	Guaianolides and derivatives
Benzoic acid, 4-hydroxy-, 1-(acetyloxy)-1,2,3,3a,4,7,8,8a-octahydro-3-hydroxy-6,8a-dimethyl-3-(1-methylethyl)-7-oxo-4-azulenyl ester	[M-H]-	C24H30O7	NA
Benzoylcholine	[M+H]+	C12H18NO2	Benzoic acid esters
Benzyl 6-O-(6-deoxy-alpha-L-mannopyranosyl)-beta-D-glucopyranoside	[M-H]-	C19H28O10	O-glycosyl compounds
Biochanin A (5,7-dihydroxy-4'-methoxyisoflavone)	[M-H]-	C16H12O5	4'-O-methylisoflavones
Bufexamac	[M+H]+	C12H17NO3	Phenylacetamides
C12H16O8_4H-Pyran-4-one, 3-(beta-D-glucopyranosyloxy)-2-methyl-	[M+H]+	C12H16O8	O-glycosyl compounds
C15H22O3_(3aR,4aS,5S,5aR,6aR)-5-(3-Hydroxybutyl)-5a-methyl-3-methyleneoctahydro-2H-cyclopropa[f][1]benzofuran-2-one	[M+H]+	C15H22O3	Xanthanolides
C16H24O5_4-Hydroxy-5-methoxy-4-[2-methyl-3-(3-methyl-2-buten-1-yl)-2-oxiranyl]-1-oxaspiro[2.5]octan-6-one	[M+H]+	C16H24O5	Tertiary alcohols
C17_Sphingosine	[M+H]+	C17H35NO2	1,2-aminoalcohols
C17H26O4_6-[(2E,4E)-4,6-Dimethyl-2,4-octadienoyl]-2,3-dihydroxy-2-methylcyclohexanone	[M+H]+	C17H26O4	NA
CAFFEIC ACID	[M-H]-	C9H8O4	Hydroxycinnamic acids
Catechin	[M-H]-	C15H14O6	Catechins
Choline	[M]+	C5H14NO	Cholines
Cinnamaldehyde	[M+H]+	C9H8O	Cinnamaldehydes
Citrulline	[M+H]+	C6H13N3O3	L-alpha-amino acids
CocamidopropylBetaine	[M+H]+	C19H38N2O3	Alpha amino acids
Cytidine 5'-monophosphate	[M+H]+	C9H14N3O8P	Pyrimidine ribonucleoside monophosphates
Cytosine	[M+H]+	C4H5N3O	Pyrimidones
D-(-)-Quinic acid	[M-H]-	C7H12O6	Quinic acids and derivatives
Daidzein	[M+H]+	C15H10O4	Isoflavones
Dehydrosalsolidine	[M+H]+	C12H15NO2	Dihydroisoquinolines
Deoxycholic acid	[M-H]-	C24H40O4	Dihydroxy bile acids, alcohols and derivatives
Dihydrosphingosine	[M+H]+	C18H39NO2	1,2-aminoalcohols
1,3-Cyclobutanedicarboxylic acid	[M+H]+	C20H20O6	NA
Diphenylamine	[M+H]+	C12H11N	Aniline and substituted anilines
DL-6,8-Thioctic acid	[M+H]+	C8H14O2S2	Lipoic acids and derivatives
methylIsocitric acid	[M+H]+	C6H8O7	Tricarboxylic acids and derivatives
Dodecylbenzenesulfonic acid	[M-H]-	C18H30O3S	Benzenesulfonic acids and derivatives
Ethyl 1-cyclopropyl-6,7-difluoro-8-methoxy-4-oxo-1,4-dihydro-3-quinolinecarboxylate	[M+H]+	C16H15F2NO4	Fluoroquinolones
Ethyl-beta-glucuronide	[M-H]-	C8H14O7	O-glucuronides
Ethylmalonic acid	[M-H]-	C5H8O4	Branched fatty acids
Galactose	[M-H]-	C6H12O6	Hexoses
gamma-Glutamylleucine	[M-H]-	C11H20N2O5	Dipeptides
Gluconic acid-gamma-lactone	[M-H]-	C6H10O6	Gluconolactones
Glucose-1-phosphate	[M+H]+	C6H13O9P	Monosaccharide phosphates
Glutamic acid	[M+H]+	C5H9NO4	Glutamic acid and derivatives
Guanine	[M+H]+	C5H5N5O	Purines and purine derivatives
Guanosine 5'-monophosphate	[M-H]-	C10H14N5O8P	Purine ribonucleoside monophosphates
Heptelidic acid chlorohydrin_130129	[M+H]+	C15H21ClO5	Terpene lactones
Histamine	[M+H]+	C5H9N3	2-arylethylamines
Trifluoromethylbenzenes	[M+H]+	C19H25F3N4O	Trifluoromethylbenzenes
Hordenine	[M+H]+	C10H15NO	Phenethylamines
HYDROQUINONE	[M+H]+	C6H6O2	Hydroquinones
HYPOTAURINE	[M-H]-	C2H7NO2S	Sulfinic acids
Hypoxanthine	[M-H]-	C5H4N4O	Hypoxanthines
Indole-3-carbinol	[M+H]+	C9H9NO	3-alkylindoles
Isoleucylvaline	[M+H]+	C11H22N2O3	Dipeptides
Kynurenic acid	[M+H]+	C10H7NO3	Quinoline carboxylic acids
L-(-)-Phenylalanine	[M+H]+	C9H11NO2	Phenylalanine and derivatives
LAUROYLCARNITINE	[M-H]-	C19H37NO4	Acyl carnitines
Leucylproline	[M+H]+	C11H20N2O3	Dipeptides
L-Glutamic acid	[M-H]-	C5H9NO4	Glutamic acid and derivatives
L-Homoserine	[M-H]-	C4H9NO3	L-alpha-amino acids
Lysine	[M+H]+	C6H14N2O2	D-alpha-amino acids
MANDELIC ACID	[M-H]-	C8H8O3	Benzene and substituted derivatives
MEF-Glu	[M-H]-	C20H22N2O5	NA
Mesotrione	[M-H]-	C14H13NO7S	Benzoylcyclohexane-1,3-diones
Methionine	[M+H]+	C5H11NO2S	Methionine and derivatives
Methioninesulfoxide	[M-H]-	C5H11NO3S	Alpha amino acids
Methoxytyrosine	[M-H]-	C10H13NO4	Amino acids
methyl (2E,8E)-9-[3a-hydroxy-6,7-dimethyl-1-(2-methylpropyl)-3-oxo-2,4,7,7a-tetrahydro-1H-isoindol-4-yl]-4,5-dihydroxy-8-methylnona-2,8-dienoate	[M+H]+	C25H39NO6	NA
methyl 2-(4a,6,10a-trihydroxy-1-methyl-5,10-dioxo-3,4-dihydro-1H-benzo[g]isochromen-3-yl)acetate	[M-H]-	C17H18O8	NA
methyl 2-(9-hydroxy-1-methyl-5,10-dioxo-3,4-dihydro-1H-benzo[g]isochromen-3-yl)acetate	[M+H]+	C17H16O6	Benzoisochromanequinones
methyl 3-(3,4-dihydroxy-2,2-dimethyl-1-oxo-3aH-imidazo[1,2-a]indol-4-yl)-2-(4-oxoquinazolin-3-yl)propanoate	[M-H]-	C24H24N4O6	NA
methyl 7-(2-methylpropanoyloxy)-2-oxochromene-6-carboxylate	[M+H]+	C15H14O6	Coumarins and derivatives
Methyl Heptadecanoic acid	[M-H]-	C18H36O2	Fatty acid methyl esters
Methyl-3-hydroxybutyric acid	[M+H]+	C5H10O3	Hydroxy fatty acids
Monoisobutyl phthalate	[M-H]-	C12H14O4	Benzoic acid esters
Muramic acid	[M-H]-	C9H17NO7	Sugar acids and derivatives
N-(2-Furoyl)glycine	[M+H]+	C7H7NO4	N-acyl-alpha amino acids
N,N-Dimethylarginine	[M+H]+	C8H18N4O2	NA
N,N-Dimethyldodecylamine N-oxide	[M+H]+	C14H31NO	Long-chain alkyl amine oxides
N,N-Dimethylglycine	[M+H]+	C4H9NO2	Alpha amino acids
N-[1-(4-methoxy-6-oxopyran-2-yl)-2-methylpropyl]acetamide	[M+H]+	C12H17NO4	NA
N-[2-(1H-Indol-3-yl)ethyl]acetamide	[M+H]+	C12H14N2O	3-alkylindoles
N-Acetylhistidine	[M+H]+	C8H11N3O3	Histidine and derivatives
N-Acetylmannosamine	[M-H]-	C8H15NO6	N-acyl-alpha-hexosamines
N-Acetylmethionine	[M-H]-	C7H13NO3S	Methionine and derivatives
Niacin	[M+H]+	C6H5NO2	Pyridinecarboxylic acids
N-Isovalerylglycine	[M+H]+	C7H13NO3	N-acyl-alpha amino acids
N-Methylaniline	[M+H]+	C7H9N	Phenylalkylamines
N-Methylglutamic acid	[M-H]-	C6H11NO4	Glutamic acid and derivatives
N-Methyltyrosine	[M-H]-	C10H13NO3	Tyrosine and derivatives
Nornicotine	[M+H]+	C9H12N2	Pyrrolidinylpyridines
Octadecanedioic acid	[M-H]-	C18H34O4	Long-chain fatty acids
O-Phosphoserine	[M+H]+	C3H8NO6P	L-alpha-amino acids
Ornithine	[M+H]+	C5H12N2O2	L-alpha-amino acids
Orthanilic acid	[M+H]+	C6H7NO3S	Benzenesulfonic acids and derivatives
Oxycodone	[M+H]+	C18H21NO4	Phenanthrenes and derivatives
Phenethylamine	[M+H]+	C8H11N	Phenethylamines
Phenylpyruvic acid	[M-H]-	C9H8O3	Phenylpyruvic acid derivatives
Phosphatidylglyceride 16	[M-H]-	C40H77O10P	Phosphatidylglycerols
Phosphoric acid	[M-H]-	H3O4P	Non-metal phosphates
Phthalic anhydride	[M+H]+	C8H4O3	Phthalic anhydrides
Phytosphingosine	[M+H]+	C18H39NO3	Lipids
Pilocarpine	[M+H]+	C11H16N2O2	Alkaloids and derivatives
Pipecolic acid	[M+H]+	C6H11NO2	Alpha amino acids
PIPERIDINE	[M+H]+	C5H11N	Piperidines
Proline	[M+H]+	C5H9NO2	Proline and derivatives
Propanoic acid, 2-methyl-, (3S,3aR,4S,4aR,7aR,8R,9aR)-2,3,3a,4,4a,5,7a,8,9,9a-decahydro-3,4a,8-trimethyl-2,5-dioxoazuleno[6,5-b]furan-4-yl ester	[M+H]+	C19H26O5	Sesquiterpene lactones
Prostaglandin E1	[M-H]-	C20H34O5	Prostaglandins and related compounds
Pyridoxal	[M+H]+	C8H9NO3	Pyridoxals and derivatives
Quercetin 3,7-dimethyl ether	[M+H]+	C17H14O7	7-O-methylated flavonoids
Quinazolino[3',2':1,6]pyrido[2,3-b][1,4]benzodiazepine-9,16-dione, 6,7,7a,8-tetrahydro-	[M+H]+	C19H14N4O2	1,4-benzodiazepines
Quinolone	[M+H]+	C9H7NO	Hydroquinolones
Ribose	[M-H]-	C5H10O5	Pentoses
Rosmarinic acid	[M-H]-	C18H16O8	Coumaric acids and derivatives
S-(2-Carboxypropyl)glutathione	[M-H]-	C14H23N3O8S	Peptides
Salicylic acid	[M-H]-	C7H6O3	Salicylic acids
Sebacic acid	[M-H]-	C10H18O4	Medium-chain fatty acids
Serine	[M-H]-	C3H7NO3	Serine and derivatives
sn-Glycero-3-phosphocholine	[M+H]+	C8H21NO6P	Glycerophosphocholines
Spermidine	[M+H]+	C7H19N3	Dialkylamines
Spiro[2H-furo[2,3-e]isoindole-2,1'(2'H)-naphthalene]-7(3H)-acetic acid, 3',4',4'a,5',6,6',7',8,8',8'a-decahydro-4,6',7'-trihydroxy-2',5',5',8'a-tetramethyl-alpha-(1-methylethyl)-6-oxo-, (alphaS,2R,2'R,6'S,7'R,8'aS)-	[M+H]+	C28H39NO7	Valine and derivatives
Styrene	[M+H]+	C8H8	Styrenes
SUBERIC ACID	[M-H]-	C8H14O4	Medium-chain fatty acids
Sulforaphane	[M+H]+	C6H11NOS2	Sulfoxides
Thiacloprid amide	[M+H]+	C10H11ClN4OS	2-halopyridines
Thiamine	[M]+	C12H17N4OS	Thiamines
Threonic acid	[M-H]-	C4H8O5	Sugar acids and derivatives
Threonine	[M+H]+	C4H9NO3	L-alpha-amino acids
Threonylleucine	[M+H]+	C10H20N2O4	Dipeptides
Triethanolamine	[M+H]+	C6H15NO3	1,2-aminoalcohols
Triphenylphosphine oxide	[M+H]+	C18H15OP	Phenylphosphines and derivatives
Tryptamine	[M+H]+	C10H12N2	Tryptamines and derivatives
Tryptophan	[M+H]+	C11H12N2O2	Indolyl carboxylic acids and derivatives
Tryptophanol (not validated)	[M+H]+	C10H11NO	Indole and derivatives
Tyr-Tyr	[M+H]+	C18H20N2O5	Dipeptides
Uracil	[M+H]+	C4H4N2O2	Pyrimidones
Uric acid	[M-H]-	C5H4N4O3	Xanthines
Uridine	[M+H]+	C9H12N2O6	Pyrimidine nucleosides
Uridine 5'-monophosphate	[M-H]-	C9H13N2O9P	Pyrimidine ribonucleoside monophosphates
Uridine, 2'-acetate 3'-(2,4-dimethoxy-6-methylbenzoate)	[M-H]-	C21H24N2O10	Pyrimidine nucleosides
Urocanic acid	[M-H]-	C6H6N2O2	Imidazolyl carboxylic acids and derivatives
Valine	[M+H]+	C5H11NO2	Valine and derivatives
Xanthosine	[M-H]-	C10H12N4O6	Purine nucleosides
Zearalenone	[M-H]-	C18H22O5	Zearalenones

## Sheet: Table S3
List of metabolites with positive correlations with Christensenellaceae R-7 group	r	P-value
Leucylproline	0.51	0.04
Hypoxanthine	0.53	0.03
Hydroquinone	0.53	0.03
Trifluoromethylbenzenes	0.55	0.03
Guanine	0.51	0.04
Glucose-1-phosphate	0.6	0.01
MethylIsocitric acid	0.59	0.02
Dehydrosalsolidine	0.56	0.02
Citrulline	0.63	< 0.01
Choline	0.63	< 0.01
2-methylcyclohexanone	0.64	< 0.01
Benzoylcholine	0.72	< 0.01
Alpha-Galactosamine-1-phosphate	0.5	0.04
9-[[3-methyl-3-[(4-methyl-5-oxo-2H-furan-2-yl)methyl]oxiran-2-yl]methoxy]furo[3,2-g]chromen-7-one	0.48	0.06
4H-Pyran-4-one	0.64	< 0.01
6-Hydroxynicotinic acid	0.53	0.03
6-Hydroxycaproic acid	0.57	0.02
5-Hydroxyindole-3-acetic acid	0.52	0.04
3-methylpentanoic acid	0.51	0.04
2,3-Naphthalenediol	0.49	0.05
3-Iodopropynyl butylcarbamate	0.57	0.02
3-Indolepropionic acid	0.68	< 0.01
3,4-dimethoxydalbergione	0.56	0.02
1(3H)-Isobenzofuranone	0.58	0.02
2-quinolinecarboxylic acid	0.51	0.04
Quinolone	0.64	< 0.01
2(5H)-Furanone	0.56	0.02
2-(1,2-dihydroxy-2-phenylethyl)-3-hydroxy-2,3-dihydropyran-6-one	0.56	0.02
List of metabolites with positive correlations with uncultured bacterium (Bacteroidales_BS11_gut_group)
Thiacloprid amide	0.57	0.02
Glucose-1-phosphate	0.67	< 0.01
Leucylproline	0.54	0.03
Ethyl 1-cyclopropyl-6,7-difluoro-8-methoxy-4-oxo-1,4-dihydro-3-quinolinecarboxylate	0.5	0.04
Methylisocitric acid	0.57	0.02
Dehydrosalsolidine	0.52	0.04
Citrulline	0.57	0.02
Choline	0.57	0.02
2-methylcyclohexanone	0.56	0.02
4H-Pyran-4-one	0.68	< 0.01
Benzoylcholine	0.55	0.03
Alpha-Galactosamine-1-phosphate	0.55	0.03
Alanine-valine	0.54	0.03
9-[[3-methyl-3-[(4-methyl-5-oxo-2H-furan-2-yl)methyl]oxiran-2-yl]methoxy]furo[3,2-g]chromen-7-one	0.54	0.03
6-Hydroxycaproic acid	0.51	0.04
5-Hydroxyindole-3-acetic acid	0.52	0.04
3-methylpentanoic acid	0.63	< 0.01
3-Indolepropionic acid	0.6	0.01
3-[(11,13-Dihydroxy-4-methyl-2,10-dioxo-1,4,5,6,7,8,9,10-octahydro-2H-3-benzoxacyclododecin-8-yl)sulfanyl]-2-hydroxypropanoic acid	0.56	0.02
3,4-dimethoxydalbergione	0.5	0.04
Quinolone	0.49	0.05
2-quinolinecarboxylic acid	0.51	0.04
Thiacloprid amide	0.57	0.02
2(5H)-Furanone	0.53	0.03
2-(1,2-dihydroxy-2-phenylethyl)-3-hydroxy-2,3-dihydropyran-6-one	0.55	0.03
Alpha-hydroxyprogesterone caproate630-56-8	0.5	0.04
[6-hydroxy-1,1,4a,6-tetramethyl-5-[(2-oxochromen-7-yl)oxymethyl]-3,4,5,7,8,8a-hexahydro-2H-naphthalen-2-yl] acetate	0.49	0.05
List of metabolites with positive correlations with Candidatus Saccharimonas
Spermidine	0.81	< 0.001
Quinolone	0.54	0.03
Thiacloprid amide	0.59	0.02
